# Supplementary material for: Detection of Novel Biallelic Causative Variants in COL7A1 Gene by Whole-Exome Sequencing, Resulting in Congenital Recessive Dystrophic Epidermolysis Bullosa in Three Unrelated Families
Source: Diagnostics (Basel). 2022 Jun 23;12(7):1525. doi: 10.3390/diagnostics12071525 (PMC9316163; doi:10.3390/diagnostics12071525)
Supplement: Supplementary file 1 [file diagnostics-12-01525-s001.zip]

Archive with 1 entries (1 files):
- diagnostics-1747314-supplementary.pdf
